# Supplementary material for: Tuberculosis active case-finding interventions and approaches for prisoners in sub-Saharan Africa: a systematic scoping review
Source: BMC Infect Dis. 2020 Aug 5;20:570. doi: 10.1186/s12879-020-05283-1 (PMC7405346; doi:10.1186/s12879-020-05283-1)
Supplement: Supplementary file 3 — Additional file 3: Supplementary file 3: Quality appraisal tool [file 12879_2020_5283_MOESM3_ESM.xlsx]

## Sheet: MMAT checklist
				SCREENING QUESTIONS		2. RANDOMIZED CONTROLLED TRIALS					3. NON-RANDOMIZED STUDIES					4. QUANTITATIVE DESCRIPTIVE STUDIES
RefID	First author	Year	Citation	S1. Are there clear research questions?	S2. Do the collected data allow to address the research questions?	2.1. Is randomization appropriately performed?	2.2. Are the groups comparable at baseline?	2.3. Are there complete outcome data?	2.4. Are outcome assessors blinded to the intervention provided?	2.5 Did the participants adhere to the assigned intervention?	3.1. Are the participants representative of the target population?	3.2. Are measurements appropriate regarding both the outcome and intervention (or exposure)?	3.3. Are there complete outcome data?	3.4. Are the confounders accounted for in the design and analysis?	3.5. During the study period, is the intervention administered (or exposure occurred) as intended?	4.1. Is the sampling strategy relevant to address the research question?	4.2. Is the sample representative of the target population?	4.3. Are the measurements appropriate?	4.4. Is the risk of nonresponse bias low?	4.5. Is the statistical analysis appropriate to answer the research question?
